# Supplementary material for: Reviving the Lieb–Schultz–Mattis theorem in open quantum systems
Source: Natl Sci Rev. 2024 Aug 20;12(1):nwae287. doi: 10.1093/nsr/nwae287 (PMC11719647; doi:10.1093/nsr/nwae287)
Supplement: nwae287_Supplemental_Files [file nwae287_supplemental_files.zip]

Archive with 5 entries (5 files):
- Attachment-3-First-Round-Report.pdf
- Attachment-4-Second-Round-Report.pdf
- Attachment-5-First-Round-Reply.pdf
- Attrachment-6-Second-Reply-Drafted.pdf
- supp.pdf
